# Supplementary material for: Sub-kb Hi-C in D. melanogaster reveals conserved characteristics of TADs between insect and mammalian cells
Source: Nat Commun. 2018 Jan 15;9:188. doi: 10.1038/s41467-017-02526-9 (PMC5768742; doi:10.1038/s41467-017-02526-9)
Supplement: Supplementary file 3 — Supplementary Data 1 [file 41467_2017_2526_MOESM3_ESM.xls]

## Sheet: super-TADs 
Super-TADs in G1/S-arrested S2R+ cells
Chromosome	Start Position	End Position
chr2L	10000	280000
chr2L	300000	420000
chr2L	420000	480000
chr2L	480000	540000
chr2L	560000	820000
chr2L	860000	1100000
chr2L	1180000	1400000
chr2L	1400000	1480000
chr2L	1480000	1620000
chr2L	1620000	1700000
chr2L	1740000	1900000
chr2L	1980000	2200000
chr2L	2220000	2360000
chr2L	2360000	2740000
chr2L	2740000	2860000
chr2L	2860000	2980000
chr2L	3040000	3160000
chr2L	3160000	3320000
chr2L	3360000	3440000
chr2L	3460000	3660000
chr2L	3660000	3800000
chr2L	3800000	3880000
chr2L	3880000	4200000
chr2L	4200000	4340000
chr2L	4460000	4580000
chr2L	4580000	4820000
chr2L	4820000	4960000
chr2L	5100000	5240000
chr2L	5240000	5340000
chr2L	5340000	5540000
chr2L	5540000	5980000
chr2L	5980000	6060000
chr2L	6100000	6340000
chr2L	6340000	6440000
chr2L	6500000	6640000
chr2L	6700000	6960000
chr2L	6960000	7060000
chr2L	7060000	7220000
chr2L	7220000	7420000
chr2L	7440000	7500000
chr2L	7500000	7800000
chr2L	7880000	8000000
chr2L	8020000	8240000
chr2L	8240000	8340000
chr2L	8340000	8420000
chr2L	8420000	8540000
chr2L	8540000	8700000
chr2L	8740000	8940000
chr2L	8980000	9120000
chr2L	9160000	9240000
chr2L	9240000	9440000
chr2L	9440000	9580000
chr2L	9700000	9780000
chr2L	9780000	9900000
chr2L	9900000	10020000
chr2L	10020000	10200000
chr2L	10200000	10440000
chr2L	10520000	10720000
chr2L	10740000	10860000
chr2L	10860000	10980000
chr2L	10980000	11120000
chr2L	11140000	11280000
chr2L	11280000	11500000
chr2L	11500000	11820000
chr2L	11820000	12000000
chr2L	12120000	12420000
chr2L	12440000	12540000
chr2L	12540000	12700000
chr2L	12700000	13000000
chr2L	13000000	13180000
chr2L	13220000	13380000
chr2L	13380000	13500000
chr2L	13500000	13560000
chr2L	13560000	13640000
chr2L	13640000	13780000
chr2L	13780000	13840000
chr2L	13840000	13900000
chr2L	13900000	14020000
chr2L	14020000	14280000
chr2L	14360000	14600000
chr2L	14600000	15020000
chr2L	15060000	15260000
chr2L	15260000	15500000
chr2L	15500000	15660000
chr2L	15760000	16280000
chr2L	16360000	16500000
chr2L	16540000	16680000
chr2L	16760000	16820000
chr2L	16820000	17380000
chr2L	17380000	17480000
chr2L	17480000	18140000
chr2L	18140000	18460000
chr2L	18500000	18600000
chr2L	18700000	18840000
chr2L	18840000	18960000
chr2L	19040000	19140000
chr2L	19160000	19400000
chr2L	19580000	19780000
chr2L	19800000	20080000
chr2L	20100000	20420000
chr2L	20460000	20640000
chr2L	20920000	21120000
chr2L	21220000	21320000
chr2L	21320000	21420000
chr2L	21540000	21760000
chr2L	21760000	22140000
chr2L	22160000	22400000
chr2L	22420000	22760000
chr2L	22800000	23000000
chr2R	0	160000
chr2R	160000	320000
chr2R	360000	740000
chr2R	740000	980000
chr2R	980000	1580000
chr2R	1580000	1660000
chr2R	1660000	1880000
chr2R	1900000	2040000
chr2R	2040000	2100000
chr2R	2100000	2220000
chr2R	2300000	2380000
chr2R	2380000	2520000
chr2R	2520000	2860000
chr2R	2880000	3140000
chr2R	3140000	3340000
chr2R	3340000	3620000
chr2R	3660000	3720000
chr2R	3720000	3840000
chr2R	3880000	3960000
chr2R	3960000	4060000
chr2R	4060000	4140000
chr2R	4140000	4300000
chr2R	4300000	4480000
chr2R	4540000	4620000
chr2R	4620000	4780000
chr2R	4840000	4980000
chr2R	5020000	5080000
chr2R	5080000	5180000
chr2R	5180000	5300000
chr2R	5340000	5440000
chr2R	5480000	5580000
chr2R	5580000	5720000
chr2R	5720000	5860000
chr2R	5860000	5940000
chr2R	6040000	6140000
chr2R	6140000	6320000
chr2R	6320000	7100000
chr2R	7100000	7340000
chr2R	7340000	7460000
chr2R	7580000	7740000
chr2R	7780000	7880000
chr2R	7920000	8040000
chr2R	8080000	8160000
chr2R	8160000	8220000
chr2R	8220000	8340000
chr2R	8340000	8500000
chr2R	8540000	8640000
chr2R	8640000	8760000
chr2R	8840000	8940000
chr2R	8940000	9020000
chr2R	9020000	9120000
chr2R	9120000	9320000
chr2R	9380000	9440000
chr2R	9480000	9720000
chr2R	9720000	9840000
chr2R	9880000	10040000
chr2R	10140000	10380000
chr2R	10380000	10500000
chr2R	10500000	10660000
chr2R	10660000	10760000
chr2R	10860000	11040000
chr2R	11040000	11100000
chr2R	11100000	11200000
chr2R	11260000	11400000
chr2R	11460000	11560000
chr2R	11560000	11720000
chr2R	11740000	11840000
chr2R	11900000	11980000
chr2R	12220000	12460000
chr2R	12500000	12680000
chr2R	12740000	12900000
chr2R	12980000	13040000
chr2R	13040000	13280000
chr2R	13340000	13420000
chr2R	13480000	13580000
chr2R	13680000	13740000
chr2R	13740000	14020000
chr2R	14060000	14240000
chr2R	14340000	14400000
chr2R	14420000	14600000
chr2R	14600000	14680000
chr2R	14740000	15020000
chr2R	15040000	15180000
chr2R	15180000	15300000
chr2R	15380000	15580000
chr2R	15660000	16140000
chr2R	16140000	16200000
chr2R	16200000	16480000
chr2R	16480000	16540000
chr2R	16540000	16860000
chr2R	16880000	16980000
chr2R	17060000	17160000
chr2R	17180000	17380000
chr2R	17420000	17480000
chr2R	17600000	17960000
chr2R	18000000	18060000
chr2R	18100000	18200000
chr2R	18200000	18440000
chr2R	18480000	18560000
chr2R	18580000	18780000
chr2R	18820000	18960000
chr2R	18960000	19240000
chr2R	19280000	19440000
chr2R	19440000	19580000
chr2R	19620000	19740000
chr2R	19760000	20000000
chr2R	20020000	20180000
chr2R	20220000	20280000
chr2R	20280000	20420000
chr2R	20460000	20680000
chr2R	20680000	20760000
chr2R	20760000	20820000
chr2R	20860000	20960000
chr2R	20960000	21080000
chr2R	21080000	21160000
chr3L	40000	160000
chr3L	180000	260000
chr3L	260000	340000
chr3L	340000	500000
chr3L	540000	600000
chr3L	600000	660000
chr3L	700000	840000
chr3L	880000	1000000
chr3L	1040000	1200000
chr3L	1200000	1300000
chr3L	1340000	1500000
chr3L	1560000	1660000
chr3L	1660000	1820000
chr3L	1960000	2180000
chr3L	2260000	2380000
chr3L	2380000	2480000
chr3L	2480000	2540000
chr3L	2620000	2780000
chr3L	2840000	3040000
chr3L	3080000	3160000
chr3L	3220000	3320000
chr3L	3380000	3480000
chr3L	3480000	3820000
chr3L	3820000	3900000
chr3L	3920000	4120000
chr3L	4120000	4240000
chr3L	4240000	4400000
chr3L	4400000	4540000
chr3L	4540000	4640000
chr3L	4640000	4800000
chr3L	4840000	5120000
chr3L	5160000	5360000
chr3L	5360000	5560000
chr3L	5600000	5760000
chr3L	5800000	5860000
chr3L	5860000	6180000
chr3L	6260000	6400000
chr3L	6480000	6540000
chr3L	6540000	6600000
chr3L	6600000	6700000
chr3L	6740000	6940000
chr3L	6980000	7320000
chr3L	7360000	7520000
chr3L	7520000	7640000
chr3L	7780000	7860000
chr3L	7880000	7980000
chr3L	7980000	8060000
chr3L	8060000	8180000
chr3L	8180000	8300000
chr3L	8300000	8420000
chr3L	8440000	8500000
chr3L	8520000	8640000
chr3L	8740000	8940000
chr3L	8980000	9040000
chr3L	9040000	9100000
chr3L	9100000	9340000
chr3L	9500000	9620000
chr3L	9620000	9680000
chr3L	9720000	9840000
chr3L	9840000	9900000
chr3L	9900000	10220000
chr3L	10220000	10460000
chr3L	10460000	10620000
chr3L	10700000	10880000
chr3L	10880000	11040000
chr3L	11200000	11540000
chr3L	11620000	11700000
chr3L	11700000	11800000
chr3L	11820000	12000000
chr3L	12000000	12120000
chr3L	12140000	12200000
chr3L	12200000	12260000
chr3L	12260000	12400000
chr3L	12400000	12480000
chr3L	12540000	12720000
chr3L	12840000	13000000
chr3L	13040000	13400000
chr3L	13500000	13900000
chr3L	14060000	14200000
chr3L	14240000	14400000
chr3L	14400000	14540000
chr3L	14540000	14620000
chr3L	14620000	14740000
chr3L	14780000	14980000
chr3L	15140000	15240000
chr3L	15240000	15500000
chr3L	15620000	15820000
chr3L	15820000	15960000
chr3L	16000000	16060000
chr3L	16120000	16220000
chr3L	16220000	16340000
chr3L	16400000	16580000
chr3L	16640000	16760000
chr3L	16760000	16880000
chr3L	16880000	16940000
chr3L	17020000	17420000
chr3L	17420000	17480000
chr3L	17500000	17560000
chr3L	17560000	17660000
chr3L	17660000	17840000
chr3L	17840000	17900000
chr3L	17900000	17980000
chr3L	17980000	18100000
chr3L	18100000	18620000
chr3L	18660000	18740000
chr3L	18880000	19000000
chr3L	19080000	19260000
chr3L	19280000	19580000
chr3L	19920000	20180000
chr3L	20220000	20300000
chr3L	20320000	20400000
chr3L	20520000	20760000
chr3L	20800000	21000000
chr3L	21040000	21160000
chr3L	21160000	21260000
chr3L	21300000	21440000
chr3L	21640000	21760000
chr3L	21760000	21820000
chr3L	21820000	21940000
chr3L	21940000	22060000
chr3L	22060000	22260000
chr3L	22260000	22720000
chr3L	22720000	22800000
chr3L	22800000	22860000
chr3L	22860000	23120000
chr3L	23120000	23760000
chr3L	23760000	24400000
chr3R	0	160000
chr3R	160000	240000
chr3R	300000	480000
chr3R	480000	560000
chr3R	560000	640000
chr3R	640000	740000
chr3R	780000	1040000
chr3R	1120000	1200000
chr3R	1200000	1300000
chr3R	1300000	1380000
chr3R	1420000	1500000
chr3R	1500000	1600000
chr3R	1640000	2160000
chr3R	2220000	2480000
chr3R	2480000	2900000
chr3R	2960000	3320000
chr3R	3360000	3520000
chr3R	3600000	3740000
chr3R	3740000	3840000
chr3R	3840000	3940000
chr3R	3940000	4060000
chr3R	4180000	4480000
chr3R	4500000	4560000
chr3R	4560000	4640000
chr3R	4660000	4840000
chr3R	4880000	5060000
chr3R	5060000	5640000
chr3R	5660000	5820000
chr3R	5820000	5880000
chr3R	5880000	5960000
chr3R	5960000	6160000
chr3R	6180000	6240000
chr3R	6240000	6500000
chr3R	6500000	6600000
chr3R	6600000	6700000
chr3R	6720000	7040000
chr3R	7080000	7220000
chr3R	7260000	7400000
chr3R	7640000	7700000
chr3R	7700000	7780000
chr3R	7820000	8040000
chr3R	8040000	8200000
chr3R	8340000	8460000
chr3R	8540000	8800000
chr3R	8880000	9220000
chr3R	9220000	9480000
chr3R	9520000	9660000
chr3R	9660000	9800000
chr3R	10200000	10340000
chr3R	10340000	10400000
chr3R	10400000	10480000
chr3R	10560000	10640000
chr3R	10640000	10700000
chr3R	10720000	10920000
chr3R	10940000	11020000
chr3R	11020000	11080000
chr3R	11200000	11640000
chr3R	11660000	11800000
chr3R	11800000	11880000
chr3R	11880000	11980000
chr3R	12020000	12080000
chr3R	12120000	12180000
chr3R	12180000	12260000
chr3R	12300000	12460000
chr3R	12460000	12820000
chr3R	12980000	13220000
chr3R	13220000	13360000
chr3R	13360000	13440000
chr3R	13440000	13500000
chr3R	13540000	13620000
chr3R	13620000	14000000
chr3R	14040000	14120000
chr3R	14120000	14220000
chr3R	14240000	14400000
chr3R	14400000	14500000
chr3R	14500000	14560000
chr3R	14600000	14740000
chr3R	14740000	14820000
chr3R	14860000	14920000
chr3R	14920000	14980000
chr3R	14980000	15460000
chr3R	15460000	15700000
chr3R	15740000	15860000
chr3R	15860000	16100000
chr3R	16140000	16380000
chr3R	16460000	16580000
chr3R	16660000	16780000
chr3R	16780000	16880000
chr3R	16920000	16980000
chr3R	17040000	17120000
chr3R	17200000	17340000
chr3R	17340000	17420000
chr3R	17480000	17700000
chr3R	17720000	17860000
chr3R	17860000	18180000
chr3R	18200000	18280000
chr3R	18280000	18420000
chr3R	18580000	18940000
chr3R	19140000	19520000
chr3R	19640000	19760000
chr3R	19760000	19880000
chr3R	19940000	20080000
chr3R	20160000	20360000
chr3R	20480000	20580000
chr3R	20700000	20760000
chr3R	20760000	20860000
chr3R	20940000	21020000
chr3R	21100000	21320000
chr3R	21320000	21440000
chr3R	21500000	21700000
chr3R	21700000	21820000
chr3R	21820000	21880000
chr3R	21880000	22080000
chr3R	22080000	22280000
chr3R	22280000	22360000
chr3R	22360000	22700000
chr3R	22700000	22780000
chr3R	22780000	22980000
chr3R	22980000	23080000
chr3R	23120000	23380000
chr3R	23420000	23500000
chr3R	23520000	23740000
chr3R	23780000	24160000
chr3R	24160000	24380000
chr3R	24500000	24640000
chr3R	24720000	24860000
chr3R	24980000	25140000
chr3R	25140000	25320000
chr3R	25320000	25560000
chr3R	25560000	25620000
chr3R	25680000	25880000
chr3R	25880000	26020000
chr3R	26080000	26180000
chr3R	26180000	26300000
chr3R	26300000	26380000
chr3R	26420000	26600000
chr3R	26640000	26720000
chr3R	26720000	26880000
chr3R	26880000	27040000
chr3R	27060000	27400000
chr3R	27420000	27560000
chr3R	27620000	27900000
chrX	20000	100000
chrX	220000	380000
chrX	400000	520000
chrX	540000	680000
chrX	700000	800000
chrX	800000	1520000
chrX	1520000	1740000
chrX	1820000	1960000
chrX	2060000	2160000
chrX	2160000	2240000
chrX	2240000	2480000
chrX	2480000	2600000
chrX	2640000	3060000
chrX	3060000	3240000
chrX	3240000	3360000
chrX	3380000	3480000
chrX	3480000	3580000
chrX	3600000	3700000
chrX	3700000	3780000
chrX	3780000	3840000
chrX	3840000	3980000
chrX	4020000	4180000
chrX	4260000	4440000
chrX	4440000	4540000
chrX	4580000	4820000
chrX	4840000	4980000
chrX	4980000	5200000
chrX	5200000	5320000
chrX	5320000	5420000
chrX	5420000	5520000
chrX	5560000	5660000
chrX	5660000	5720000
chrX	5720000	5780000
chrX	5860000	5920000
chrX	5920000	5980000
chrX	5980000	6120000
chrX	6220000	6460000
chrX	6480000	6560000
chrX	6560000	6640000
chrX	6640000	6740000
chrX	6760000	6900000
chrX	6900000	6960000
chrX	7000000	7180000
chrX	7180000	7560000
chrX	7620000	7800000
chrX	7860000	7960000
chrX	8160000	8300000
chrX	8340000	8460000
chrX	8480000	8600000
chrX	8600000	8780000
chrX	8780000	8980000
chrX	9040000	9180000
chrX	9180000	9240000
chrX	9280000	9400000
chrX	9480000	9580000
chrX	9580000	9760000
chrX	9760000	10140000
chrX	10140000	10220000
chrX	10260000	10380000
chrX	10380000	10480000
chrX	10480000	10620000
chrX	10780000	10980000
chrX	10980000	11040000
chrX	11040000	11240000
chrX	11260000	11340000
chrX	11340000	11460000
chrX	11520000	11580000
chrX	11580000	11700000
chrX	11780000	11920000
chrX	11920000	12360000
chrX	12360000	12480000
chrX	12540000	12660000
chrX	12660000	12800000
chrX	12800000	12980000
chrX	13020000	13100000
chrX	13100000	13160000
chrX	13320000	13460000
chrX	13500000	13640000
chrX	13740000	13900000
chrX	13900000	14100000
chrX	14140000	14480000
chrX	14480000	14640000
chrX	14640000	15220000
chrX	15220000	15380000
chrX	15380000	15480000
chrX	15480000	15600000
chrX	15600000	15780000
chrX	15780000	15900000
chrX	15900000	16000000
chrX	16000000	16180000
chrX	16180000	16240000
chrX	16360000	16440000
chrX	16440000	16560000
chrX	16580000	16680000
chrX	16680000	16740000
chrX	16740000	16840000
chrX	16840000	16980000
chrX	17060000	17160000
chrX	17160000	17400000
chrX	17420000	17540000
chrX	17600000	17720000
chrX	17800000	18000000
chrX	18000000	18260000
chrX	18260000	18400000
chrX	18400000	18540000
chrX	18540000	18680000
chrX	18680000	18740000
chrX	18780000	18920000
chrX	18920000	19080000
chrX	19240000	19360000
chrX	19380000	19520000
chrX	19580000	19640000
chrX	19640000	19740000
chrX	19820000	20060000
chrX	20180000	20260000
chrX	20380000	20900000
chrX	20920000	21200000
chrX	21240000	21480000
chrX	21840000	22420000
