# Supplementary material for: Sub-kb Hi-C in D. melanogaster reveals conserved characteristics of TADs between insect and mammalian cells
Source: Nat Commun. 2018 Jan 15;9:188. doi: 10.1038/s41467-017-02526-9 (PMC5768742; doi:10.1038/s41467-017-02526-9)
Supplement: Supplementary file 4 — Supplementary Data 2 [file 41467_2017_2526_MOESM4_ESM.xls]

## Sheet: TADs
TADs in G1/S-arrested S2R+ cells
chromosome	Start Position	End Position
chr2L	7716	17449
chr2L	21643	66422
chr2L	66422	71492
chr2L	71492	84867
chr2L	86316	94100
chr2L	94100	102022
chr2L	102022	109431
chr2L	109431	114582
chr2L	117130	122075
chr2L	122075	131214
chr2L	131214	143261
chr2L	143261	155437
chr2L	155437	159411
chr2L	159411	180711
chr2L	180711	203046
chr2L	206959	223445
chr2L	223445	250672
chr2L	250672	272225
chr2L	272225	277446
chr2L	277446	283328
chr2L	283328	294987
chr2L	294987	298022
chr2L	298022	305030
chr2L	305030	312470
chr2L	312470	348254
chr2L	356995	402773
chr2L	402773	420269
chr2L	420411	431187
chr2L	431187	452840
chr2L	452840	471295
chr2L	471295	479219
chr2L	481040	490965
chr2L	490965	522851
chr2L	522851	540685
chr2L	541128	545353
chr2L	545353	552420
chr2L	552772	559013
chr2L	559013	564187
chr2L	564187	574121
chr2L	576926	602983
chr2L	602983	745022
chr2L	745022	810742
chr2L	810742	821453
chr2L	821453	825706
chr2L	825706	838661
chr2L	838661	851919
chr2L	851919	871457
chr2L	871457	885014
chr2L	885014	997028
chr2L	1007535	1078080
chr2L	1078080	1108750
chr2L	1108750	1119042
chr2L	1119042	1129096
chr2L	1129096	1143075
chr2L	1143075	1147586
chr2L	1148157	1158108
chr2L	1158108	1163944
chr2L	1163944	1177183
chr2L	1177183	1185926
chr2L	1187124	1362039
chr2L	1362039	1405826
chr2L	1405826	1490454
chr2L	1490454	1503506
chr2L	1503506	1614864
chr2L	1614864	1618328
chr2L	1618328	1644073
chr2L	1644105	1704375
chr2L	1704375	1715910
chr2L	1715910	1724647
chr2L	1724647	1728461
chr2L	1728461	1733295
chr2L	1733295	1748851
chr2L	1749590	1885490
chr2L	1885490	1908147
chr2L	1908147	1933366
chr2L	1933366	1944105
chr2L	1944105	1973533
chr2L	1973724	1980857
chr2L	1980857	1987621
chr2L	1988739	2009583
chr2L	2009583	2036711
chr2L	2036711	2045418
chr2L	2045418	2129980
chr2L	2129980	2146128
chr2L	2146128	2151865
chr2L	2151865	2161235
chr2L	2162439	2178915
chr2L	2178915	2194490
chr2L	2197612	2214657
chr2L	2216983	2221252
chr2L	2221252	2227032
chr2L	2227032	2236827
chr2L	2236827	2358371
chr2L	2358371	2365330
chr2L	2365330	2375566
chr2L	2375566	2383364
chr2L	2383364	2420868
chr2L	2420868	2493024
chr2L	2493024	2575308
chr2L	2575308	2586633
chr2L	2586633	2724556
chr2L	2724556	2734979
chr2L	2734979	2740189
chr2L	2740189	2750204
chr2L	2750204	2756863
chr2L	2760217	2772408
chr2L	2772408	2800644
chr2L	2807749	2855342
chr2L	2855342	2864061
chr2L	2864061	2874337
chr2L	2874337	2879069
chr2L	2879069	2885759
chr2L	2885759	2969824
chr2L	2969824	2979099
chr2L	2979099	2992847
chr2L	2992847	2999106
chr2L	2999310	3018374
chr2L	3018374	3022962
chr2L	3022962	3029252
chr2L	3029252	3040456
chr2L	3041800	3056349
chr2L	3058912	3081470
chr2L	3081470	3108044
chr2L	3108501	3144794
chr2L	3144794	3160390
chr2L	3163351	3172544
chr2L	3172544	3290898
chr2L	3290898	3303099
chr2L	3303099	3319914
chr2L	3319914	3357062
chr2L	3357446	3372924
chr2L	3372948	3377055
chr2L	3377055	3448544
chr2L	3448544	3452320
chr2L	3452320	3469980
chr2L	3470043	3478667
chr2L	3480314	3515154
chr2L	3515154	3530383
chr2L	3530383	3618763
chr2L	3619195	3632169
chr2L	3635069	3648556
chr2L	3648556	3657777
chr2L	3657777	3712344
chr2L	3712888	3786439
chr2L	3786439	3803662
chr2L	3804753	3813192
chr2L	3813192	3861985
chr2L	3861985	3867425
chr2L	3867425	3872326
chr2L	3872326	3891188
chr2L	3891188	3894818
chr2L	3894818	4180926
chr2L	4187454	4197973
chr2L	4197973	4224654
chr2L	4224654	4228418
chr2L	4228418	4333042
chr2L	4333042	4346237
chr2L	4346237	4370076
chr2L	4371862	4386493
chr2L	4386493	4402994
chr2L	4402994	4442450
chr2L	4442450	4454796
chr2L	4454796	4459133
chr2L	4459133	4463942
chr2L	4463942	4575791
chr2L	4575791	4661301
chr2L	4661301	4682134
chr2L	4682134	4691356
chr2L	4691356	4792859
chr2L	4792859	4811556
chr2L	4811556	4819093
chr2L	4819093	4830246
chr2L	4830246	4837873
chr2L	4837873	4847532
chr2L	4847532	4850821
chr2L	4850821	4883563
chr2L	4883563	4887127
chr2L	4887127	4892360
chr2L	4892360	4907817
chr2L	4907817	4946165
chr2L	4946165	4949695
chr2L	4949695	4955133
chr2L	4955133	4967424
chr2L	4967424	4971830
chr2L	4971830	4977605
chr2L	4977605	4981348
chr2L	4981348	4997802
chr2L	5000315	5006430
chr2L	5006430	5010523
chr2L	5010523	5021186
chr2L	5022251	5043571
chr2L	5043571	5054337
chr2L	5054337	5060164
chr2L	5060164	5070665
chr2L	5070665	5092237
chr2L	5092237	5100266
chr2L	5100266	5147074
chr2L	5147074	5195992
chr2L	5196967	5241701
chr2L	5241701	5270664
chr2L	5270664	5290014
chr2L	5292936	5305795
chr2L	5305795	5327180
chr2L	5327180	5342803
chr2L	5342803	5366919
chr2L	5366919	5520398
chr2L	5520398	5526453
chr2L	5528531	5541904
chr2L	5541904	5546457
chr2L	5546457	5624723
chr2L	5624723	5719747
chr2L	5719747	5724387
chr2L	5724387	5771654
chr2L	5771654	5800354
chr2L	5800354	5803943
chr2L	5804398	5907788
chr2L	5907788	5925950
chr2L	5925950	5943037
chr2L	5943055	5949432
chr2L	5949432	5981056
chr2L	5981056	5986567
chr2L	5986567	5999495
chr2L	5999495	6025262
chr2L	6025262	6037327
chr2L	6037327	6046294
chr2L	6046294	6050489
chr2L	6050489	6063191
chr2L	6063191	6070986
chr2L	6070986	6087885
chr2L	6087885	6098487
chr2L	6100979	6119005
chr2L	6119005	6125366
chr2L	6127732	6323631
chr2L	6323631	6338450
chr2L	6338450	6343734
chr2L	6343734	6357166
chr2L	6357166	6411502
chr2L	6411502	6423622
chr2L	6444863	6456452
chr2L	6456452	6466037
chr2L	6467137	6474577
chr2L	6476753	6480679
chr2L	6480679	6488776
chr2L	6491171	6498435
chr2L	6498435	6527793
chr2L	6527793	6557822
chr2L	6557822	6566761
chr2L	6566761	6610433
chr2L	6610433	6621416
chr2L	6621416	6644135
chr2L	6644135	6649605
chr2L	6649605	6657917
chr2L	6657917	6663543
chr2L	6663543	6668343
chr2L	6668343	6674369
chr2L	6674369	6684607
chr2L	6684607	6708837
chr2L	6708837	6717945
chr2L	6717945	6723749
chr2L	6724692	6787104
chr2L	6787104	6791753
chr2L	6792248	6797965
chr2L	6797965	6806543
chr2L	6806543	6852189
chr2L	6852189	6907839
chr2L	6907839	6913861
chr2L	6913861	6921199
chr2L	6921199	6945534
chr2L	6945534	6948916
chr2L	6948916	6964035
chr2L	6967215	6972288
chr2L	6972288	7013388
chr2L	7013388	7024306
chr2L	7024306	7027624
chr2L	7028277	7032655
chr2L	7032655	7039561
chr2L	7042328	7048713
chr2L	7048744	7055692
chr2L	7056179	7063663
chr2L	7067378	7181163
chr2L	7181163	7188594
chr2L	7188594	7197937
chr2L	7205290	7219995
chr2L	7222985	7259041
chr2L	7259526	7281476
chr2L	7281476	7388177
chr2L	7388177	7409971
chr2L	7412563	7424848
chr2L	7425547	7433320
chr2L	7433320	7436937
chr2L	7436937	7451924
chr2L	7451924	7496300
chr2L	7496300	7507256
chr2L	7507256	7532782
chr2L	7532782	7640622
chr2L	7640622	7701652
chr2L	7701652	7726240
chr2L	7726240	7782290
chr2L	7782290	7791321
chr2L	7791321	7795928
chr2L	7795928	7810605
chr2L	7810605	7821273
chr2L	7821631	7827645
chr2L	7828083	7843372
chr2L	7843372	7886384
chr2L	7886384	7890839
chr2L	7890839	7977430
chr2L	7983934	7992188
chr2L	7992188	7999314
chr2L	8003978	8009376
chr2L	8009376	8029796
chr2L	8030446	8041052
chr2L	8043341	8072002
chr2L	8072002	8083549
chr2L	8083549	8118219
chr2L	8118219	8128258
chr2L	8128258	8133852
chr2L	8133852	8157064
chr2L	8157064	8163385
chr2L	8163385	8196921
chr2L	8198744	8211271
chr2L	8211271	8240235
chr2L	8240235	8300915
chr2L	8300915	8308576
chr2L	8308576	8319678
chr2L	8319678	8326619
chr2L	8326619	8335327
chr2L	8335327	8361882
chr2L	8361882	8365320
chr2L	8365320	8370529
chr2L	8370529	8383708
chr2L	8383708	8400519
chr2L	8403516	8415911
chr2L	8415911	8424712
chr2L	8424712	8429041
chr2L	8430297	8433676
chr2L	8433676	8450012
chr2L	8464641	8478226
chr2L	8478226	8488009
chr2L	8488009	8506676
chr2L	8507179	8512367
chr2L	8512367	8528003
chr2L	8528674	8534267
chr2L	8535183	8541458
chr2L	8541458	8683752
chr2L	8685769	8690878
chr2L	8690878	8709636
chr2L	8709636	8741257
chr2L	8741257	8889118
chr2L	8889118	8942856
chr2L	8943113	8950464
chr2L	8950464	8956524
chr2L	8956524	8964813
chr2L	8965357	8997774
chr2L	8997774	9091600
chr2L	9091600	9123839
chr2L	9123839	9167786
chr2L	9167786	9235502
chr2L	9235502	9253375
chr2L	9253375	9329942
chr2L	9331298	9342290
chr2L	9342290	9388209
chr2L	9388209	9431728
chr2L	9431728	9449653
chr2L	9449653	9495141
chr2L	9495231	9521083
chr2L	9521083	9539895
chr2L	9539895	9567835
chr2L	9568194	9576889
chr2L	9576889	9613559
chr2L	9616528	9657152
chr2L	9657152	9699430
chr2L	9700360	9712080
chr2L	9712080	9759458
chr2L	9759458	9776671
chr2L	9776671	9782357
chr2L	9782357	9791148
chr2L	9792920	9886651
chr2L	9886651	9897811
chr2L	9897811	9907491
chr2L	9907491	9912405
chr2L	9912405	9918605
chr2L	9921082	9938270
chr2L	9938270	9947876
chr2L	9947876	9954558
chr2L	9954558	9968438
chr2L	9968438	10003378
chr2L	10003378	10009562
chr2L	10009562	10056920
chr2L	10056920	10200665
chr2L	10200665	10210678
chr2L	10210678	10220357
chr2L	10221697	10227050
chr2L	10227050	10232191
chr2L	10232191	10238769
chr2L	10238769	10247097
chr2L	10247097	10250490
chr2L	10250490	10254892
chr2L	10254892	10261004
chr2L	10261004	10264313
chr2L	10264313	10268865
chr2L	10268865	10276328
chr2L	10279094	10292204
chr2L	10292900	10300585
chr2L	10300585	10304214
chr2L	10306604	10311887
chr2L	10311887	10333871
chr2L	10333871	10338353
chr2L	10339488	10342615
chr2L	10342615	10356370
chr2L	10356370	10363103
chr2L	10363103	10366255
chr2L	10366255	10377295
chr2L	10379894	10386840
chr2L	10388127	10396278
chr2L	10396278	10403548
chr2L	10403548	10407560
chr2L	10407560	10414233
chr2L	10414233	10422867
chr2L	10422867	10426289
chr2L	10426289	10430605
chr2L	10430605	10436849
chr2L	10439361	10477585
chr2L	10477585	10482752
chr2L	10482752	10496831
chr2L	10496831	10499843
chr2L	10499843	10506666
chr2L	10506666	10517712
chr2L	10517712	10544907
chr2L	10544907	10671805
chr2L	10671805	10729444
chr2L	10729444	10736323
chr2L	10736995	10744373
chr2L	10744373	10767849
chr2L	10770397	10842989
chr2L	10842989	10851553
chr2L	10851553	10857892
chr2L	10857892	10964720
chr2L	10964720	10976427
chr2L	10976427	10987442
chr2L	10989004	11001770
chr2L	11003898	11011489
chr2L	11011489	11092051
chr2L	11092051	11106950
chr2L	11106950	11120535
chr2L	11123063	11130437
chr2L	11130437	11172154
chr2L	11172154	11178484
chr2L	11178484	11269145
chr2L	11270448	11278179
chr2L	11281801	11475478
chr2L	11475478	11499053
chr2L	11499053	11517193
chr2L	11517193	11809880
chr2L	11809880	11813940
chr2L	11813940	11829458
chr2L	11829458	11849903
chr2L	11849903	11866063
chr2L	11866063	11879889
chr2L	11879889	11979622
chr2L	11979622	11988303
chr2L	11988303	11994922
chr2L	11999863	12005752
chr2L	12005752	12011879
chr2L	12011879	12020967
chr2L	12020967	12028354
chr2L	12028354	12041178
chr2L	12041178	12045850
chr2L	12045850	12056491
chr2L	12056491	12063461
chr2L	12063461	12093940
chr2L	12093940	12102926
chr2L	12102926	12109759
chr2L	12109759	12134331
chr2L	12134331	12172575
chr2L	12172575	12207728
chr2L	12207728	12403773
chr2L	12404878	12424437
chr2L	12426183	12434565
chr2L	12436841	12456158
chr2L	12456158	12520620
chr2L	12520620	12533045
chr2L	12533480	12547147
chr2L	12547147	12693105
chr2L	12694232	12704484
chr2L	12704505	12711977
chr2L	12711977	12717739
chr2L	12721518	12746377
chr2L	12746377	12974288
chr2L	12974288	13000760
chr2L	13004487	13019000
chr2L	13021059	13073610
chr2L	13073610	13165757
chr2L	13165757	13177119
chr2L	13177119	13192287
chr2L	13192287	13203678
chr2L	13203678	13215864
chr2L	13215864	13222204
chr2L	13222204	13289482
chr2L	13289482	13296112
chr2L	13296112	13335627
chr2L	13335627	13366805
chr2L	13366805	13370700
chr2L	13370700	13378563
chr2L	13378563	13386057
chr2L	13386057	13394875
chr2L	13394875	13399224
chr2L	13399224	13445495
chr2L	13445495	13501157
chr2L	13501157	13509574
chr2L	13509574	13516024
chr2L	13516024	13550193
chr2L	13550193	13641088
chr2L	13642440	13770276
chr2L	13770276	13780578
chr2L	13780578	13790781
chr2L	13793017	13811691
chr2L	13812924	13829353
chr2L	13829353	13834510
chr2L	13835836	13842408
chr2L	13842408	13905154
chr2L	13905154	13911894
chr2L	13911894	13931747
chr2L	13931747	14011067
chr2L	14011067	14023021
chr2L	14023108	14075487
chr2L	14075487	14096173
chr2L	14096173	14113841
chr2L	14113841	14160311
chr2L	14160311	14184172
chr2L	14184445	14234552
chr2L	14234552	14251360
chr2L	14251360	14287844
chr2L	14287844	14334449
chr2L	14334449	14349494
chr2L	14349494	14355464
chr2L	14355464	14362384
chr2L	14362384	14588325
chr2L	14588325	14706057
chr2L	14706057	15004043
chr2L	15004043	15039618
chr2L	15039618	15057985
chr2L	15061712	15067568
chr2L	15067568	15112854
chr2L	15112854	15118422
chr2L	15118422	15248664
chr2L	15248664	15256229
chr2L	15256229	15273091
chr2L	15275187	15499318
chr2L	15499318	15506468
chr2L	15507109	15643767
chr2L	15643767	15748351
chr2L	15751167	15763674
chr2L	15763957	15770840
chr2L	15770840	16224294
chr2L	16224294	16252247
chr2L	16252247	16258045
chr2L	16258045	16269277
chr2L	16269277	16280542
chr2L	16287665	16300523
chr2L	16300523	16310756
chr2L	16310756	16316825
chr2L	16317296	16327271
chr2L	16327271	16352360
chr2L	16352360	16358199
chr2L	16358199	16487898
chr2L	16490867	16508800
chr2L	16508800	16543054
chr2L	16543054	16656247
chr2L	16656247	16676745
chr2L	16676745	16679977
chr2L	16680716	16703660
chr2L	16703660	16720353
chr2L	16720353	16727959
chr2L	16727959	16731964
chr2L	16731964	16738918
chr2L	16738918	16743487
chr2L	16743487	16801938
chr2L	16801938	16816391
chr2L	16816391	16842456
chr2L	16842456	16849676
chr2L	16849676	16860269
chr2L	16860269	16879101
chr2L	16879101	16886415
chr2L	16888487	16910614
chr2L	16910614	17367957
chr2L	17367957	17380526
chr2L	17380669	17384519
chr2L	17384519	17427712
chr2L	17432705	17450555
chr2L	17450555	17473549
chr2L	17473549	17477874
chr2L	17477874	17484558
chr2L	17484558	17500599
chr2L	17500599	17549001
chr2L	17549001	17603117
chr2L	17603117	17706374
chr2L	17706374	17787175
chr2L	17787175	17961740
chr2L	17961740	18119668
chr2L	18119668	18138686
chr2L	18138686	18152240
chr2L	18152240	18159169
chr2L	18159514	18297704
chr2L	18299676	18442280
chr2L	18442280	18454726
chr2L	18454726	18496499
chr2L	18497304	18514736
chr2L	18514736	18558355
chr2L	18561876	18572089
chr2L	18591204	18606953
chr2L	18606953	18612032
chr2L	18612032	18676819
chr2L	18676819	18682019
chr2L	18682019	18688462
chr2L	18688462	18694652
chr2L	18695110	18702972
chr2L	18708697	18714723
chr2L	18714723	18819305
chr2L	18819344	18831326
chr2L	18831326	18839471
chr2L	18839471	18858911
chr2L	18858911	18936574
chr2L	18936574	18945465
chr2L	18949019	18952178
chr2L	18952178	18968892
chr2L	18968892	18974457
chr2L	18974457	18981655
chr2L	18981655	18987570
chr2L	18987570	19002579
chr2L	19002579	19010465
chr2L	19010465	19034811
chr2L	19034811	19051420
chr2L	19053929	19063608
chr2L	19064650	19077418
chr2L	19077418	19114114
chr2L	19114114	19124166
chr2L	19124166	19131819
chr2L	19134770	19157393
chr2L	19157393	19163469
chr2L	19164577	19186294
chr2L	19186294	19190378
chr2L	19190378	19363375
chr2L	19363375	19386427
chr2L	19388028	19394219
chr2L	19394219	19399463
chr2L	19399972	19414812
chr2L	19416318	19425849
chr2L	19425849	19431090
chr2L	19431090	19444977
chr2L	19444977	19453638
chr2L	19453638	19484288
chr2L	19484288	19492507
chr2L	19492507	19509200
chr2L	19509200	19528039
chr2L	19530946	19541780
chr2L	19541780	19547440
chr2L	19547440	19577687
chr2L	19577687	19582766
chr2L	19582766	19587066
chr2L	19587066	19757362
chr2L	19759255	19765302
chr2L	19765302	19791848
chr2L	19791848	19796281
chr2L	19796281	19818364
chr2L	19818364	19860808
chr2L	19860808	19887207
chr2L	19889739	19915661
chr2L	19915661	19933074
chr2L	19933074	19958276
chr2L	19958276	20060846
chr2L	20060846	20066725
chr2L	20066725	20075748
chr2L	20075748	20085655
chr2L	20085655	20091919
chr2L	20091919	20097226
chr2L	20097226	20121170
chr2L	20121170	20148767
chr2L	20222527	20293759
chr2L	20293759	20340797
chr2L	20340797	20350858
chr2L	20350858	20385720
chr2L	20385720	20416743
chr2L	20416743	20428982
chr2L	20428982	20464315
chr2L	20464315	20640472
chr2L	20640472	20647687
chr2L	20650223	20656370
chr2L	20656370	20675854
chr2L	20675854	20682038
chr2L	20682038	20735467
chr2L	20735467	20758134
chr2L	20760235	20787192
chr2L	20787192	20796092
chr2L	20796092	20807345
chr2L	20807345	20822661
chr2L	20822661	20831565
chr2L	20831565	20835799
chr2L	20836264	20852856
chr2L	20852856	20868477
chr2L	20868477	20919353
chr2L	20919353	20923152
chr2L	20928212	21051799
chr2L	21051799	21089372
chr2L	21089372	21108794
chr2L	21108794	21142609
chr2L	21142609	21153934
chr2L	21153934	21169757
chr2L	21169757	21180232
chr2L	21180232	21220982
chr2L	21220982	21237295
chr2L	21237295	21251463
chr2L	21251463	21261390
chr2L	21261390	21310483
chr2L	21310483	21343676
chr2L	21344000	21397348
chr2L	21543399	21623643
chr2L	21623643	21629763
chr2L	21629763	21658657
chr2L	21658657	21677705
chr2L	21677705	21682183
chr2L	21684465	21752710
chr2L	21752710	21758136
chr2L	21758136	21795588
chr2L	21795588	21826697
chr2L	21827722	21928724
chr2L	21930174	21939016
chr2L	21940276	22110755
chr2L	22110755	22121555
chr2L	22121555	22130011
chr2L	22130486	22139010
chr2L	22139010	22167334
chr2L	22167334	22175367
chr2L	22175367	22239269
chr2L	22239269	22290057
chr2L	22290057	22353881
chr2L	22353881	22365175
chr2L	22365175	22408046
chr2R	1540591	1551170
chr2R	1551170	1559735
chr2R	1559735	1580443
chr2R	1582323	1589323
chr2R	1589323	1596853
chr2R	1596853	1640662
chr2R	1642902	1647837
chr2R	1647837	1669725
chr2R	1669950	1855562
chr2R	1855562	1868767
chr2R	1868767	1900689
chr2R	1900689	1907498
chr2R	1910932	1923786
chr2R	1923786	1929973
chr2R	1929973	1963567
chr2R	1963567	1973720
chr2R	1973720	2000356
chr2R	2000356	2015351
chr2R	2016860	2039360
chr2R	2039360	2104906
chr2R	2104906	2128639
chr2R	2386778	2500048
chr2R	2500048	2520580
chr2R	2520580	2544563
chr2R	2544563	2549604
chr2R	2553080	2561390
chr2R	2563948	2584340
chr2R	2584340	2602612
chr2R	2602612	2629540
chr2R	2629540	2636911
chr2R	2636911	2645101
chr2R	2646573	2694442
chr2R	2698051	2760334
chr2R	2760334	2767228
chr2R	2767228	2773435
chr2R	2773435	2810234
chr2R	2810665	2858725
chr2R	2858725	2873376
chr2R	2873376	2880388
chr2R	2901364	2912551
chr2R	2912551	2936914
chr2R	2936914	2949289
chr2R	2949289	3134427
chr2R	3134427	3166313
chr2R	3166313	3205074
chr2R	3205074	3269377
chr2R	3269377	3274863
chr2R	3274863	3294808
chr2R	3294808	3328126
chr2R	3328126	3341154
chr2R	3341389	3354289
chr2R	3354289	3361610
chr2R	3361610	3373965
chr2R	3376945	3383740
chr2R	3383740	3413606
chr2R	3413606	3419263
chr2R	3420779	3427234
chr2R	3427234	3454027
chr2R	3454027	3474676
chr2R	3477118	3507510
chr2R	3507510	3516176
chr2R	3516176	3523143
chr2R	3523143	3542056
chr2R	3542056	3556389
chr2R	3556389	3562043
chr2R	3563899	3577092
chr2R	3577092	3586366
chr2R	3586366	3599607
chr2R	3599607	3611063
chr2R	3613741	3624314
chr2R	3624314	3633054
chr2R	3633054	3661165
chr2R	3661165	3670068
chr2R	3670068	3679652
chr2R	3679652	3693710
chr2R	3693710	3702522
chr2R	3720273	3804409
chr2R	3804409	3829915
chr2R	3829915	3844049
chr2R	3844049	3876886
chr2R	3877203	3902625
chr2R	3902625	3953948
chr2R	3955466	3967648
chr2R	3970608	3985952
chr2R	3985952	3994845
chr2R	3994845	4010331
chr2R	4010331	4019570
chr2R	4019570	4031783
chr2R	4031783	4044858
chr2R	4044858	4051240
chr2R	4051240	4061674
chr2R	4061674	4065820
chr2R	4066011	4126417
chr2R	4130211	4139032
chr2R	4139032	4284615
chr2R	4299698	4309063
chr2R	4309063	4331501
chr2R	4331501	4459431
chr2R	4459431	4487950
chr2R	4487950	4502256
chr2R	4502256	4519758
chr2R	4519758	4538858
chr2R	4540362	4553187
chr2R	4553187	4610925
chr2R	4610925	4621304
chr2R	4621304	4648260
chr2R	4648260	4779025
chr2R	4780864	4788601
chr2R	4788601	4794586
chr2R	4794586	4802036
chr2R	4802036	4813247
chr2R	4815574	4827934
chr2R	4829903	4839323
chr2R	4839323	4874122
chr2R	4874122	4879455
chr2R	4879455	4894803
chr2R	4894803	4926256
chr2R	4926256	4949388
chr2R	4949388	4975109
chr2R	4975109	4980234
chr2R	4980269	4983655
chr2R	4983655	5017199
chr2R	5019879	5025256
chr2R	5025256	5033455
chr2R	5033455	5052961
chr2R	5052961	5065125
chr2R	5065125	5074075
chr2R	5074075	5080632
chr2R	5080632	5095490
chr2R	5095490	5100432
chr2R	5100432	5139564
chr2R	5139564	5172331
chr2R	5172331	5180442
chr2R	5180442	5196168
chr2R	5196199	5286688
chr2R	5288312	5296639
chr2R	5296639	5311986
chr2R	5313936	5318798
chr2R	5318798	5335333
chr2R	5335333	5416715
chr2R	5416715	5431604
chr2R	5431604	5442866
chr2R	5442866	5453820
chr2R	5453820	5466316
chr2R	5466316	5474190
chr2R	5474190	5481486
chr2R	5481486	5493753
chr2R	5493753	5498129
chr2R	5498248	5566365
chr2R	5573354	5580784
chr2R	5580784	5599869
chr2R	5599869	5697920
chr2R	5697920	5708298
chr2R	5709931	5721536
chr2R	5721536	5735170
chr2R	5735170	5750683
chr2R	5750683	5762653
chr2R	5762653	5769179
chr2R	5769179	5797742
chr2R	5797742	5839073
chr2R	5839073	5846265
chr2R	5851031	5856605
chr2R	5859057	5876515
chr2R	5876515	5914009
chr2R	5914009	5934411
chr2R	5939891	5953933
chr2R	5956222	5962974
chr2R	5963481	5968462
chr2R	5968474	5984179
chr2R	5984179	5988799
chr2R	5988799	5998400
chr2R	5998400	6005690
chr2R	6005690	6011332
chr2R	6012690	6023370
chr2R	6023370	6029486
chr2R	6029486	6037963
chr2R	6037963	6043066
chr2R	6043677	6047677
chr2R	6047677	6092739
chr2R	6092739	6139895
chr2R	6139895	6151702
chr2R	6151702	6191464
chr2R	6191464	6197137
chr2R	6197137	6311165
chr2R	6317381	6325179
chr2R	6325179	6359179
chr2R	6359719	6366147
chr2R	6367093	6402022
chr2R	6402990	6445373
chr2R	6445373	6505222
chr2R	6505222	6533469
chr2R	6533469	6618372
chr2R	6618372	6627930
chr2R	6627930	6696986
chr2R	6697796	6707744
chr2R	6710499	6727119
chr2R	6727119	6734478
chr2R	6734478	6762383
chr2R	6762383	6774086
chr2R	6774086	6786700
chr2R	6787119	6954844
chr2R	6954844	6988678
chr2R	6988678	6995399
chr2R	6995399	7020712
chr2R	7022783	7038360
chr2R	7038360	7059669
chr2R	7059681	7094411
chr2R	7094411	7110051
chr2R	7110051	7166629
chr2R	7166629	7176755
chr2R	7176755	7185341
chr2R	7190456	7194907
chr2R	7194907	7246936
chr2R	7247253	7255638
chr2R	7258522	7276678
chr2R	7276678	7296268
chr2R	7298170	7322945
chr2R	7322945	7340730
chr2R	7340730	7351532
chr2R	7351532	7466685
chr2R	7466685	7479460
chr2R	7479460	7502242
chr2R	7502242	7506623
chr2R	7506623	7514977
chr2R	7514977	7527674
chr2R	7527674	7539006
chr2R	7539886	7551102
chr2R	7551102	7554362
chr2R	7554362	7567415
chr2R	7567415	7578432
chr2R	7578432	7586817
chr2R	7586817	7712347
chr2R	7712347	7728785
chr2R	7728785	7732007
chr2R	7732007	7739611
chr2R	7740265	7773123
chr2R	7773123	7778676
chr2R	7779184	7791435
chr2R	7791435	7856269
chr2R	7858025	7873804
chr2R	7876547	7915624
chr2R	7915624	7920985
chr2R	7924057	7931048
chr2R	7931048	8026246
chr2R	8027505	8037500
chr2R	8037500	8051021
chr2R	8051021	8061736
chr2R	8067838	8088283
chr2R	8088283	8121395
chr2R	8121395	8146149
chr2R	8146149	8205653
chr2R	8208586	8221803
chr2R	8224657	8231802
chr2R	8231802	8291750
chr2R	8291750	8297743
chr2R	8297743	8311057
chr2R	8311057	8318426
chr2R	8319225	8324706
chr2R	8324706	8339893
chr2R	8345631	8355746
chr2R	8355746	8395744
chr2R	8395744	8406430
chr2R	8406430	8415989
chr2R	8415989	8457551
chr2R	8459016	8475623
chr2R	8475623	8481055
chr2R	8481055	8500406
chr2R	8500406	8512869
chr2R	8512869	8523212
chr2R	8524635	8540209
chr2R	8540209	8545134
chr2R	8545134	8552790
chr2R	8553482	8566776
chr2R	8566776	8573837
chr2R	8573837	8580360
chr2R	8580360	8595254
chr2R	8619443	8625282
chr2R	8625282	8644425
chr2R	8644425	8648997
chr2R	8648997	8757986
chr2R	8757986	8767216
chr2R	8767216	8771392
chr2R	8771392	8803240
chr2R	8803240	8824473
chr2R	8824473	8843991
chr2R	8843991	8930854
chr2R	8930854	9020608
chr2R	9020608	9039932
chr2R	9039932	9055541
chr2R	9058843	9085720
chr2R	9085720	9093952
chr2R	9093952	9102366
chr2R	9102366	9111279
chr2R	9111279	9117804
chr2R	9117804	9128412
chr2R	9133639	9217993
chr2R	9218985	9231056
chr2R	9231056	9293426
chr2R	9302756	9317801
chr2R	9317801	9326382
chr2R	9326382	9337547
chr2R	9337581	9371658
chr2R	9371658	9382604
chr2R	9382604	9388448
chr2R	9388448	9394305
chr2R	9394305	9397435
chr2R	9397435	9423699
chr2R	9423699	9427809
chr2R	9427809	9440748
chr2R	9441252	9444820
chr2R	9444820	9468154
chr2R	9468154	9480704
chr2R	9480704	9692493
chr2R	9692493	9711604
chr2R	9711604	9726910
chr2R	9734259	9742211
chr2R	9742211	9748618
chr2R	9748997	9817641
chr2R	9817641	9829422
chr2R	9829422	9840158
chr2R	9840158	9844952
chr2R	9844952	9849110
chr2R	9851071	9866034
chr2R	9867815	9878632
chr2R	9878632	9923927
chr2R	9923927	10034950
chr2R	10034950	10060758
chr2R	10060758	10105110
chr2R	10105110	10124005
chr2R	10126580	10142867
chr2R	10142867	10158843
chr2R	10158843	10190661
chr2R	10192430	10220479
chr2R	10220479	10239094
chr2R	10239094	10245838
chr2R	10248111	10298769
chr2R	10298769	10314769
chr2R	10314769	10321430
chr2R	10322044	10368601
chr2R	10368601	10391852
chr2R	10391852	10406171
chr2R	10406171	10461905
chr2R	10464768	10492369
chr2R	10493442	10505398
chr2R	10505901	10513283
chr2R	10513283	10639678
chr2R	10639678	10643565
chr2R	10643565	10657166
chr2R	10659370	10740610
chr2R	10740610	10746321
chr2R	10747885	10758854
chr2R	10760630	10772244
chr2R	10772244	10823705
chr2R	10823705	10850791
chr2R	10850791	10867727
chr2R	10869169	10882326
chr2R	10882326	11001987
chr2R	11001987	11023385
chr2R	11023385	11033290
chr2R	11035818	11088559
chr2R	11088559	11101410
chr2R	11105927	11131254
chr2R	11133281	11140440
chr2R	11140440	11178661
chr2R	11178661	11197641
chr2R	11197641	11210426
chr2R	11211758	11227237
chr2R	11236763	11258672
chr2R	11263544	11268456
chr2R	11268456	11372945
chr2R	11372945	11398476
chr2R	11398476	11419354
chr2R	11419354	11425578
chr2R	11425578	11452782
chr2R	11453780	11461426
chr2R	11461426	11567880
chr2R	11569885	11585712
chr2R	11585712	11668545
chr2R	11668545	11709316
chr2R	11709316	11735059
chr2R	11735059	11749409
chr2R	11749409	11757002
chr2R	11758496	11810443
chr2R	11810443	11819750
chr2R	11823142	11840515
chr2R	11842182	11879277
chr2R	11879277	11889196
chr2R	11889196	11901706
chr2R	11904893	11916183
chr2R	11916470	11934688
chr2R	11934688	11986241
chr2R	11986241	11990796
chr2R	11992167	11997949
chr2R	11997949	12011289
chr2R	12011289	12023692
chr2R	12025270	12030787
chr2R	12030787	12037060
chr2R	12039864	12058236
chr2R	12058236	12066901
chr2R	12066901	12074228
chr2R	12074228	12083819
chr2R	12084261	12090390
chr2R	12090758	12098191
chr2R	12098191	12108637
chr2R	12108637	12113804
chr2R	12117623	12128758
chr2R	12128758	12151977
chr2R	12151977	12159011
chr2R	12159011	12171085
chr2R	12171085	12178516
chr2R	12178516	12181307
chr2R	12181307	12210044
chr2R	12210044	12224603
chr2R	12224603	12231729
chr2R	12231729	12235063
chr2R	12235063	12317727
chr2R	12317727	12404811
chr2R	12404811	12459194
chr2R	12459194	12464951
chr2R	12466449	12473225
chr2R	12473225	12482189
chr2R	12482189	12497461
chr2R	12497461	12558176
chr2R	12560307	12577839
chr2R	12577839	12659553
chr2R	12661465	12671212
chr2R	12673517	12686451
chr2R	12686956	12736402
chr2R	12737377	12743473
chr2R	12743473	12749125
chr2R	12751317	12755349
chr2R	12755349	12759225
chr2R	12759225	12807652
chr2R	12809123	12844127
chr2R	12844127	12892268
chr2R	12892268	12903564
chr2R	12903564	12907185
chr2R	12907185	12915080
chr2R	12915080	12944452
chr2R	12944452	12950230
chr2R	12950230	12979744
chr2R	12979744	12985722
chr2R	12985722	13031063
chr2R	13031063	13162748
chr2R	13165364	13281252
chr2R	13281252	13294941
chr2R	13294941	13300172
chr2R	13300172	13307490
chr2R	13307490	13318308
chr2R	13318308	13323756
chr2R	13324302	13332617
chr2R	13340074	13345345
chr2R	13345357	13356610
chr2R	13357119	13362027
chr2R	13362027	13380405
chr2R	13380405	13401570
chr2R	13401570	13423339
chr2R	13423339	13436212
chr2R	13436212	13451507
chr2R	13451507	13469352
chr2R	13469352	13474242
chr2R	13474242	13480124
chr2R	13480124	13503815
chr2R	13503815	13521314
chr2R	13521314	13552836
chr2R	13552836	13557213
chr2R	13560189	13571483
chr2R	13571483	13586200
chr2R	13586200	13607551
chr2R	13607584	13614806
chr2R	13614806	13620497
chr2R	13621448	13624972
chr2R	13624972	13635622
chr2R	13635622	13648565
chr2R	13648565	13654525
chr2R	13654525	13676444
chr2R	13676444	13682419
chr2R	13682419	13738271
chr2R	13739227	13743278
chr2R	13743278	13760653
chr2R	13760653	13982264
chr2R	13982264	14013734
chr2R	14015823	14022259
chr2R	14022259	14028686
chr2R	14029034	14035800
chr2R	14035800	14045711
chr2R	14045711	14057898
chr2R	14058744	14067349
chr2R	14067349	14072379
chr2R	14072379	14164888
chr2R	14164888	14175652
chr2R	14175652	14287021
chr2R	14287886	14297223
chr2R	14299664	14328923
chr2R	14328923	14338572
chr2R	14338572	14391008
chr2R	14391008	14401362
chr2R	14401362	14415929
chr2R	14415929	14434901
chr2R	14434917	14441588
chr2R	14500701	14512363
chr2R	14512363	14527098
chr2R	14527098	14540062
chr2R	14540062	14545230
chr2R	14545230	14548859
chr2R	14548859	14561045
chr2R	14561045	14576873
chr2R	14576873	14593084
chr2R	14593084	14599881
chr2R	14599881	14655807
chr2R	14655862	14666270
chr2R	14666270	14684865
chr2R	14684865	14695237
chr2R	14695237	14707160
chr2R	14707160	14717036
chr2R	14717036	14722907
chr2R	14722907	14734975
chr2R	14734975	14742451
chr2R	14746776	14859946
chr2R	14859946	14865400
chr2R	14865400	15009142
chr2R	15009985	15016539
chr2R	15016539	15025357
chr2R	15025357	15029336
chr2R	15029336	15036570
chr2R	15037007	15053716
chr2R	15053716	15060260
chr2R	15060690	15065723
chr2R	15066911	15096845
chr2R	15096845	15115731
chr2R	15115731	15140930
chr2R	15140930	15171346
chr2R	15171346	15177451
chr2R	15177451	15182146
chr2R	15182146	15198944
chr2R	15198944	15245217
chr2R	15245217	15251224
chr2R	15251224	15277550
chr2R	15277550	15283391
chr2R	15283391	15313645
chr2R	15313661	15324406
chr2R	15324406	15330148
chr2R	15330148	15339518
chr2R	15339518	15345665
chr2R	15345665	15349322
chr2R	15349655	15354855
chr2R	15354855	15375060
chr2R	15375060	15379225
chr2R	15379225	15384805
chr2R	15384805	15389806
chr2R	15390664	15447883
chr2R	15447883	15519950
chr2R	15519950	15557222
chr2R	15557222	15587044
chr2R	15587044	15714143
chr2R	15714143	16132694
chr2R	16132694	16144580
chr2R	16144580	16150821
chr2R	16150821	16166803
chr2R	16166803	16175341
chr2R	16175341	16192962
chr2R	16192962	16199898
chr2R	16199898	16207312
chr2R	16207312	16214487
chr2R	16214487	16440017
chr2R	16440017	16449609
chr2R	16449609	16462924
chr2R	16462924	16474512
chr2R	16479277	16490993
chr2R	16490993	16505857
chr2R	16505857	16511143
chr2R	16511143	16528381
chr2R	16531129	16555190
chr2R	16555190	16559520
chr2R	16559520	16720056
chr2R	16720056	16758311
chr2R	16758542	16772436
chr2R	16772436	16824207
chr2R	16825756	16863454
chr2R	16863454	16882281
chr2R	16882281	16886628
chr2R	16886628	16896925
chr2R	16896925	16905029
chr2R	16905220	16912332
chr2R	16912332	16944980
chr2R	16944980	16948772
chr2R	16948772	16961001
chr2R	16961701	16968068
chr2R	16968143	16979122
chr2R	16979122	16984783
chr2R	16984783	17016337
chr2R	17016337	17030557
chr2R	17030557	17034013
chr2R	17034013	17048783
chr2R	17048783	17056426
chr2R	17057440	17070217
chr2R	17070217	17082543
chr2R	17082543	17086563
chr2R	17086563	17138886
chr2R	17138886	17152035
chr2R	17152035	17169664
chr2R	17169664	17181106
chr2R	17182622	17186667
chr2R	17186667	17230881
chr2R	17239025	17270927
chr2R	17273367	17287843
chr2R	17291404	17367599
chr2R	17369749	17382322
chr2R	17382322	17394419
chr2R	17394419	17406837
chr2R	17406837	17423092
chr2R	17423092	17495614
chr2R	17495614	17504725
chr2R	17504725	17512225
chr2R	17512225	17522294
chr2R	17522294	17534351
chr2R	17534351	17545973
chr2R	17548857	17557439
chr2R	17557439	17572326
chr2R	17579213	17593154
chr2R	17593154	17600348
chr2R	17600348	17608435
chr2R	17608435	17858391
chr2R	17861039	17947928
chr2R	17947928	17953849
chr2R	17953849	17961172
chr2R	17962586	17967590
chr2R	17967590	17990745
chr2R	17990745	18009617
chr2R	18009617	18015664
chr2R	18015664	18021902
chr2R	18023416	18062357
chr2R	18062357	18070223
chr2R	18072744	18084856
chr2R	18084856	18101046
chr2R	18101046	18105309
chr2R	18105309	18119421
chr2R	18119421	18175651
chr2R	18175651	18185394
chr2R	18185394	18198653
chr2R	18198653	18205098
chr2R	18205098	18220061
chr2R	18220061	18262495
chr2R	18262495	18298907
chr2R	18299687	18303483
chr2R	18303483	18315022
chr2R	18315022	18371050
chr2R	18371050	18449657
chr2R	18451101	18479862
chr2R	18479862	18484246
chr2R	18484246	18494362
chr2R	18495332	18523857
chr2R	18525460	18528479
chr2R	18529016	18533973
chr2R	18533973	18551818
chr2R	18553445	18558190
chr2R	18558190	18577625
chr2R	18578516	18588578
chr2R	18588578	18686218
chr2R	18686897	18694392
chr2R	18694392	18741886
chr2R	18741886	18770294
chr2R	18770294	18776221
chr2R	18776923	18783337
chr2R	18783337	18812264
chr2R	18812264	18821316
chr2R	18824193	18828581
chr2R	18828581	18932610
chr2R	18932638	18950381
chr2R	18950381	18954965
chr2R	18954965	18960388
chr2R	18962471	18966713
chr2R	18966713	18984414
chr2R	18984414	19242011
chr2R	19242011	19245791
chr2R	19245791	19271239
chr2R	19273705	19284206
chr2R	19284206	19290054
chr2R	19295046	19410677
chr2R	19410677	19430628
chr2R	19431069	19442254
chr2R	19443638	19453058
chr2R	19453058	19489231
chr2R	19489231	19505870
chr2R	19505870	19520290
chr2R	19520290	19542426
chr2R	19542426	19554526
chr2R	19554550	19581341
chr2R	19581341	19589135
chr2R	19589135	19597633
chr2R	19597633	19634880
chr2R	19640259	19696422
chr2R	19699306	19706196
chr2R	19706196	19726932
chr2R	19726932	19732477
chr2R	19732477	19738721
chr2R	19738721	19744780
chr2R	19746438	19749852
chr2R	19752570	19756134
chr2R	19757791	19770397
chr2R	19770397	19777666
chr2R	19777666	19785811
chr2R	19785811	19795040
chr2R	19795040	19821456
chr2R	19821456	19827963
chr2R	19827963	19835717
chr2R	19837215	19844804
chr2R	19844804	19852655
chr2R	19852655	19859812
chr2R	19859812	19865126
chr2R	19866348	19882478
chr2R	19882478	19916399
chr2R	19916399	19934422
chr2R	19934422	19946025
chr2R	19946025	19950451
chr2R	19951059	19956726
chr2R	19956726	19974471
chr2R	19974471	20002154
chr2R	20002154	20020939
chr2R	20020939	20026202
chr2R	20026202	20046741
chr2R	20046741	20061953
chr2R	20061953	20085421
chr2R	20085421	20154040
chr2R	20154040	20180349
chr2R	20181464	20191569
chr2R	20193403	20201214
chr2R	20201214	20223980
chr2R	20223980	20230436
chr2R	20230436	20289923
chr2R	20289923	20299446
chr2R	20299446	20402571
chr2R	20402571	20413090
chr2R	20413090	20422717
chr2R	20422717	20431111
chr2R	20431111	20449025
chr2R	20449025	20461659
chr2R	20461659	20487027
chr2R	20487027	20494620
chr2R	20494620	20498787
chr2R	20498787	20547345
chr2R	20547345	20551949
chr2R	20551949	20556355
chr2R	20556355	20572615
chr2R	20572615	20581436
chr2R	20581436	20631405
chr2R	20631405	20650869
chr2R	20655689	20667823
chr2R	20667823	20675586
chr2R	20675586	20685049
chr2R	20685049	20757478
chr2R	20757478	20763707
chr2R	20763707	20767915
chr2R	20769491	20790720
chr2R	20790720	20815802
chr2R	20815802	20826346
chr2R	20826768	20835731
chr2R	20835731	20852006
chr2R	20852476	20857213
chr2R	20857213	20874543
chr2R	20874543	20889797
chr2R	20889797	20899277
chr2R	20899277	20926337
chr2R	20926337	20964100
chr2R	20964100	20971793
chr2R	20971793	21029407
chr2R	21051630	21071075
chr2R	21071495	21076924
chr2R	21078430	21140577
chr2R	21140577	21145983
chr3L	49744	132865
chr3L	132865	145951
chr3L	145951	161814
chr3L	164143	174599
chr3L	175361	184918
chr3L	184918	199765
chr3L	199765	224245
chr3L	224245	247264
chr3L	247264	258462
chr3L	258462	271673
chr3L	271673	292314
chr3L	293850	311817
chr3L	311817	319505
chr3L	319505	324384
chr3L	324384	328758
chr3L	328758	346234
chr3L	346270	361878
chr3L	361878	432453
chr3L	432453	441750
chr3L	441750	446198
chr3L	446198	490667
chr3L	491724	506007
chr3L	506007	539616
chr3L	539616	543200
chr3L	543200	592850
chr3L	593581	604305
chr3L	605864	648179
chr3L	648179	652499
chr3L	654196	661866
chr3L	661866	680179
chr3L	681977	685742
chr3L	685742	690420
chr3L	693521	710605
chr3L	711847	749853
chr3L	749853	833706
chr3L	833706	841264
chr3L	841264	852115
chr3L	852115	858067
chr3L	866535	871991
chr3L	871991	881704
chr3L	881704	897816
chr3L	897816	1007271
chr3L	1007271	1032768
chr3L	1036558	1199141
chr3L	1199141	1207063
chr3L	1207063	1246305
chr3L	1246638	1295622
chr3L	1298024	1307330
chr3L	1307330	1319102
chr3L	1319102	1330156
chr3L	1330156	1334953
chr3L	1334953	1347029
chr3L	1347029	1351714
chr3L	1352183	1366887
chr3L	1366919	1489135
chr3L	1489135	1502716
chr3L	1517825	1535209
chr3L	1536817	1545646
chr3L	1545646	1569273
chr3L	1569273	1576529
chr3L	1576529	1602312
chr3L	1602312	1639176
chr3L	1639176	1647719
chr3L	1647719	1668550
chr3L	1668550	1687977
chr3L	1687977	1731332
chr3L	1731332	1739108
chr3L	1739108	1756183
chr3L	1756183	1775897
chr3L	1775897	1794467
chr3L	1794467	1798961
chr3L	1798961	1803221
chr3L	1803221	1839974
chr3L	1839974	1851328
chr3L	1851328	1857323
chr3L	1857323	1863040
chr3L	1865963	1876085
chr3L	1876085	1885376
chr3L	1885376	1891646
chr3L	1891646	1913908
chr3L	1913908	1925677
chr3L	1925677	1941212
chr3L	1941212	1964486
chr3L	1964486	1969951
chr3L	1971420	2120337
chr3L	2120404	2152367
chr3L	2152367	2168069
chr3L	2171018	2192472
chr3L	2192472	2237088
chr3L	2237088	2244534
chr3L	2244534	2257388
chr3L	2257388	2266257
chr3L	2266257	2372381
chr3L	2372381	2377295
chr3L	2377295	2387867
chr3L	2387867	2398605
chr3L	2399545	2410323
chr3L	2410323	2467795
chr3L	2467795	2480591
chr3L	2481388	2486016
chr3L	2486016	2532405
chr3L	2532405	2554186
chr3L	2554186	2587644
chr3L	2589675	2599646
chr3L	2599646	2631172
chr3L	2631172	2635896
chr3L	2635896	2766867
chr3L	2766867	2773798
chr3L	2773798	2801170
chr3L	2801170	2822261
chr3L	2826134	2851695
chr3L	2851695	2885410
chr3L	2885410	2980039
chr3L	2980039	3035176
chr3L	3035176	3054695
chr3L	3054695	3061741
chr3L	3069850	3081963
chr3L	3081963	3090509
chr3L	3090509	3096405
chr3L	3096405	3127676
chr3L	3127676	3143537
chr3L	3143537	3148593
chr3L	3148593	3159986
chr3L	3159986	3165228
chr3L	3169340	3179115
chr3L	3179115	3193096
chr3L	3193096	3198012
chr3L	3199348	3224435
chr3L	3224435	3239149
chr3L	3239232	3252210
chr3L	3252210	3277497
chr3L	3277497	3303125
chr3L	3303125	3319677
chr3L	3319677	3325980
chr3L	3325980	3335183
chr3L	3336874	3350245
chr3L	3350245	3368646
chr3L	3368646	3373965
chr3L	3376421	3391376
chr3L	3391587	3456275
chr3L	3456275	3472012
chr3L	3472012	3515526
chr3L	3515526	3617171
chr3L	3617171	3768602
chr3L	3768602	3787938
chr3L	3787938	3810356
chr3L	3813929	3818591
chr3L	3818591	3895177
chr3L	3895177	3899577
chr3L	3905075	3910163
chr3L	3910163	3938303
chr3L	3938303	3942337
chr3L	3942337	3947472
chr3L	3947472	4000887
chr3L	4000887	4021572
chr3L	4021572	4040339
chr3L	4040339	4072267
chr3L	4072267	4092368
chr3L	4092368	4103926
chr3L	4103926	4108497
chr3L	4108497	4121751
chr3L	4121751	4134379
chr3L	4134379	4139458
chr3L	4139458	4169457
chr3L	4169457	4186998
chr3L	4186998	4193886
chr3L	4193886	4219810
chr3L	4219810	4226263
chr3L	4226263	4233943
chr3L	4233943	4242804
chr3L	4242804	4254920
chr3L	4254920	4262916
chr3L	4262916	4283245
chr3L	4283245	4292556
chr3L	4292556	4313514
chr3L	4313514	4318838
chr3L	4318838	4322489
chr3L	4323377	4350807
chr3L	4350807	4364539
chr3L	4364539	4402988
chr3L	4402988	4407359
chr3L	4407359	4426517
chr3L	4427755	4464505
chr3L	4468671	4510365
chr3L	4510365	4541680
chr3L	4541680	4553682
chr3L	4553682	4626479
chr3L	4626479	4690204
chr3L	4690204	4805522
chr3L	4805522	4825371
chr3L	4825533	4840313
chr3L	4840313	5126762
chr3L	5126762	5147426
chr3L	5148008	5240322
chr3L	5240322	5269272
chr3L	5269272	5349776
chr3L	5349776	5362228
chr3L	5362228	5492327
chr3L	5492327	5505869
chr3L	5505869	5530699
chr3L	5530964	5558516
chr3L	5558516	5575534
chr3L	5575534	5598030
chr3L	5598030	5601799
chr3L	5601799	5633643
chr3L	5633643	5655604
chr3L	5655604	5742910
chr3L	5745631	5762340
chr3L	5762340	5772774
chr3L	5772774	5787552
chr3L	5787552	5801515
chr3L	5802719	5806494
chr3L	5806494	5839845
chr3L	5839845	5862550
chr3L	5862550	5885980
chr3L	5885980	5892470
chr3L	5892470	5914322
chr3L	5914322	5920395
chr3L	5920395	5926112
chr3L	5926112	5960191
chr3L	5960191	5992695
chr3L	5997402	6047404
chr3L	6048450	6064973
chr3L	6064973	6069023
chr3L	6069023	6088060
chr3L	6088060	6118049
chr3L	6118049	6178285
chr3L	6178285	6182987
chr3L	6182987	6210291
chr3L	6210291	6250435
chr3L	6250435	6256097
chr3L	6258559	6478812
chr3L	6481316	6488313
chr3L	6488313	6542784
chr3L	6542784	6598860
chr3L	6598860	6611208
chr3L	6611208	6697659
chr3L	6697659	6702617
chr3L	6702617	6736100
chr3L	6736728	6745304
chr3L	6746147	6750195
chr3L	6750195	6756218
chr3L	6756218	6935820
chr3L	6939919	6948678
chr3L	6951201	6958192
chr3L	6958192	6963098
chr3L	6973154	6988490
chr3L	6988490	7006415
chr3L	7006415	7087430
chr3L	7087933	7118792
chr3L	7118792	7150689
chr3L	7150689	7231341
chr3L	7231341	7234468
chr3L	7237193	7242276
chr3L	7243501	7316642
chr3L	7316642	7327811
chr3L	7328377	7332382
chr3L	7332432	7341407
chr3L	7341407	7353831
chr3L	7353831	7362903
chr3L	7362903	7375097
chr3L	7375097	7380777
chr3L	7380777	7425989
chr3L	7425989	7504011
chr3L	7504011	7522387
chr3L	7522387	7633832
chr3L	7635786	7647401
chr3L	7647401	7712457
chr3L	7712457	7719666
chr3L	7719666	7735192
chr3L	7735192	7776036
chr3L	7776036	7803720
chr3L	7806277	7831828
chr3L	7831828	7860795
chr3L	7862729	7904910
chr3L	7904910	7908699
chr3L	7918847	7929222
chr3L	7929222	7963063
chr3L	7963063	7972232
chr3L	7972232	8050876
chr3L	8051910	8063923
chr3L	8063923	8075425
chr3L	8075425	8085722
chr3L	8089509	8103347
chr3L	8103347	8108877
chr3L	8109616	8114918
chr3L	8114918	8120586
chr3L	8120605	8130805
chr3L	8130805	8152081
chr3L	8152081	8169698
chr3L	8173845	8180515
chr3L	8183381	8191807
chr3L	8191807	8203109
chr3L	8203109	8283708
chr3L	8283708	8290429
chr3L	8290429	8297344
chr3L	8297344	8301689
chr3L	8301689	8309701
chr3L	8309701	8322486
chr3L	8322486	8331873
chr3L	8331873	8354672
chr3L	8354672	8388088
chr3L	8391670	8398700
chr3L	8398700	8405190
chr3L	8405190	8418019
chr3L	8418019	8435555
chr3L	8435555	8442730
chr3L	8442730	8502878
chr3L	8502878	8506644
chr3L	8507193	8511606
chr3L	8511606	8518288
chr3L	8518288	8527760
chr3L	8527760	8537667
chr3L	8538894	8544881
chr3L	8544983	8569139
chr3L	8570445	8593418
chr3L	8593549	8597035
chr3L	8597035	8617227
chr3L	8617227	8621676
chr3L	8621676	8627247
chr3L	8627247	8644821
chr3L	8644821	8668992
chr3L	8673066	8712616
chr3L	8714518	8742147
chr3L	8742147	8757738
chr3L	8757738	8786564
chr3L	8791678	8883923
chr3L	8885073	8907052
chr3L	8907052	8917955
chr3L	8917955	8940142
chr3L	8940142	8948222
chr3L	8948222	8960874
chr3L	8960874	8972303
chr3L	8972303	8979981
chr3L	8979981	8991263
chr3L	8991263	9039651
chr3L	9039651	9048767
chr3L	9053265	9057634
chr3L	9057634	9065644
chr3L	9065644	9088178
chr3L	9088178	9130695
chr3L	9130695	9195441
chr3L	9195441	9204579
chr3L	9204579	9326474
chr3L	9326474	9342691
chr3L	9342691	9351995
chr3L	9351995	9360722
chr3L	9360722	9368062
chr3L	9368062	9396072
chr3L	9396072	9404561
chr3L	9404561	9414517
chr3L	9417341	9423450
chr3L	9423450	9429025
chr3L	9429025	9435159
chr3L	9439743	9445715
chr3L	9446222	9449840
chr3L	9450731	9454017
chr3L	9454017	9471559
chr3L	9471559	9481334
chr3L	9481334	9503583
chr3L	9505179	9607031
chr3L	9607513	9620873
chr3L	9621030	9654483
chr3L	9654483	9671200
chr3L	9671200	9690774
chr3L	9690774	9697840
chr3L	9697840	9707133
chr3L	9707133	9715468
chr3L	9715468	9723078
chr3L	9723078	9756610
chr3L	9756610	9828304
chr3L	9831483	9841131
chr3L	9841131	9848001
chr3L	9848001	9857916
chr3L	9857916	9891772
chr3L	9891772	9961676
chr3L	9961695	9966123
chr3L	9966123	10219870
chr3L	10219870	10457208
chr3L	10457208	10508781
chr3L	10508781	10623857
chr3L	10624035	10654696
chr3L	10654696	10658984
chr3L	10658984	10675828
chr3L	10675828	10683603
chr3L	10683603	10687747
chr3L	10687747	10693707
chr3L	10693707	10720139
chr3L	10722338	10853595
chr3L	10853595	10861234
chr3L	10861628	10880641
chr3L	10880641	10892563
chr3L	10892563	11028953
chr3L	11040666	11055434
chr3L	11058075	11063647
chr3L	11063647	11067081
chr3L	11067081	11086111
chr3L	11086111	11089158
chr3L	11102541	11116562
chr3L	11116562	11158166
chr3L	11158166	11162404
chr3L	11162404	11179721
chr3L	11179721	11191378
chr3L	11191378	11198028
chr3L	11198028	11203916
chr3L	11208061	11217825
chr3L	11217825	11240280
chr3L	11243990	11282293
chr3L	11285160	11346770
chr3L	11346770	11357822
chr3L	11384980	11408921
chr3L	11408921	11414977
chr3L	11414977	11421668
chr3L	11421668	11481512
chr3L	11486168	11516832
chr3L	11516832	11527123
chr3L	11527123	11536499
chr3L	11536499	11544417
chr3L	11544417	11555516
chr3L	11555516	11602867
chr3L	11602867	11616924
chr3L	11616924	11621295
chr3L	11621295	11642028
chr3L	11644961	11677504
chr3L	11677504	11685219
chr3L	11685219	11689983
chr3L	11689983	11701767
chr3L	11701767	11704849
chr3L	11704849	11713536
chr3L	11713536	11783411
chr3L	11783411	11786886
chr3L	11788396	11807924
chr3L	11808323	11816079
chr3L	11816079	11826884
chr3L	11826884	11985880
chr3L	11986198	11996381
chr3L	11996381	12060197
chr3L	12060728	12107781
chr3L	12111109	12118281
chr3L	12118281	12125424
chr3L	12125424	12131753
chr3L	12131753	12140102
chr3L	12140281	12187444
chr3L	12188454	12198443
chr3L	12198443	12260642
chr3L	12260642	12264887
chr3L	12264887	12269467
chr3L	12269467	12329024
chr3L	12329634	12384559
chr3L	12384559	12392284
chr3L	12392284	12408218
chr3L	12410568	12463826
chr3L	12463826	12483728
chr3L	12483728	12494715
chr3L	12497045	12508640
chr3L	12508640	12520304
chr3L	12520304	12527829
chr3L	12530051	12566350
chr3L	12566350	12726062
chr3L	12728336	12742592
chr3L	12742592	12748858
chr3L	12748858	12762683
chr3L	12762683	12766585
chr3L	12766585	12783801
chr3L	12783801	12787624
chr3L	12787624	12799704
chr3L	12799704	12806879
chr3L	12806879	12828420
chr3L	12828420	12843704
chr3L	12843704	12855567
chr3L	12855567	12895600
chr3L	12895600	12907070
chr3L	12907070	12999250
chr3L	13001358	13008229
chr3L	13009449	13016383
chr3L	13016383	13029782
chr3L	13029782	13035084
chr3L	13040267	13221453
chr3L	13221453	13295973
chr3L	13295973	13381254
chr3L	13383087	13400936
chr3L	13400936	13404375
chr3L	13405933	13435313
chr3L	13435313	13443650
chr3L	13443650	13479331
chr3L	13479331	13495335
chr3L	13495335	13506656
chr3L	13506656	13837453
chr3L	13837453	13853321
chr3L	13853321	13869644
[truncated: 2,125 more rows]
